# Supplementary material for: A Membrane-Assisted Mechanism for the Release of Ceramide from the CERT START Domain
Source: J Phys Chem B. 2024 Jun 21;128(26):6338–51. doi: 10.1021/acs.jpcb.4c02398 (PMC11228987; doi:10.1021/acs.jpcb.4c02398)
Supplement: Supplementary file 2 — jp4c02398_si_002.zip [file jp4c02398_si_002.zip]

Archive with 16 entries (15 files):
- Movie/
- __MACOSX/._Movie
- Movie/Movie_S2B.MP4
- __MACOSX/Movie/._Movie_S2B.MP4
- Movie/.DS_Store
- __MACOSX/Movie/._.DS_Store
- Movie/Movie_S2C.MP4
- __MACOSX/Movie/._Movie_S2C.MP4
- Movie/Movie_S2A.MP4
- __MACOSX/Movie/._Movie_S2A.MP4
- Movie/Movie_S4.MP4
- __MACOSX/Movie/._Movie_S4.MP4
- Movie/Movie_S3.MP4
- __MACOSX/Movie/._Movie_S3.MP4
- Movie/Movie_S1.MP4
- __MACOSX/Movie/._Movie_S1.MP4
